# Supplementary material for: Evaluation of In Vitro Activity of the Class I PI3K Inhibitor Buparlisib (BKM120) in Pediatric Bone and Soft Tissue Sarcomas
Source: PLoS One. 2015 Sep 24;10(9):e0133610. doi: 10.1371/journal.pone.0133610 (PMC4581723; doi:10.1371/journal.pone.0133610)
Supplement: S1 Table — (XLSX) [file pone.0133610.s006.xlsx]

## Sheet: Sheet1
Tumor Type	Cell Line	PIK3CA	Buparlisib cell viability		Buparlisib Akt phosphorylation		GDC-0941 cell viability
			IC50 (nM)	IC50 95% CI	IC50 (nM)	IC50 95% CI	IC50 (nM)	IC50 95% CI
ES	TC-174	WT	1044	841.9 to 1296	313	238.3 to 411.3	169.9	56.40 to 511.5
	TC-32	WT	971.7	843.7 to 1119	280.2	237.2 to 331.0
	A4573	WT	1559	1336 to 1821	915.8	712.3 to 1178	376.2	155.8 to 908.5
	6647	WT	1014	788.1 to 1304	568.3	373.1 to 865.6
	A673	WT	1776	1489 to 2118
	5838	WT	1607	1326 to 1947
	RDES	WT	1122	967.5 to 1302
	SKES	WT	821.8	668.7 to 1010
	SK-N-MC	WT	898.6	702.6 to 1149
	TC-248	WT	816	708.7 to 939.6
	TTC-475	WT	1025	887.3 to 1184
OS	KHOS	WT	1570	1407 to 1753	109.4	82.76 to 144.5	1197	505.6 to 2835
	KHOS 240S		1171	943.2 to 1454	198.3	158.6 to 247.9
	HOS	WT	1841	1662 to 2040	221.9	149.6 to 329.1	161.1	49.72 to 522.1
	MNNG		1601	1414 to 1813	296.2	273.1 to 321.3
	KHOS 312H		1591	1299 to 1948
	OS 187		1535	1306 to 1804
	SJSA	WT	1451	1279 to 1647			296.9	142.7 to 617.5
	HT161	WT	1075	839.1 to 1378
RMS	RD	WT	1072	935.3 to 1229	166.5	148.5 to 186.8	278	53.72 to 1439
	A204	WT	525.9	409.9 to 674.9	63.74	51.51 to 78.88	27.13	1.451 to 507.4
	SJCRH30	WT	1000	767.5 to 1303	200	139.6 to 286.5
breast	MCF-7	E545K	173.3	91.80 to 327.3	250.6	184.8 to 339.7
